# Supplementary material for: Numerical calculation and analysis of filtration performance of an effective novel structural fiber for PM2.5
Source: PLoS One. 2020 Oct 22;15(10):e0240941. doi: 10.1371/journal.pone.0240941 (PMC7580886; doi:10.1371/journal.pone.0240941)
Supplement: S1 Raw data — (XLSX) [file pone.0240941.s001.xlsx]

## Sheet: Raw data
	pressure drop (Pa)								pressure drop ratios
		δ=0.05	δ=0.1	δ=0.2	δ=0.4	circular fiber				δ=0.05	δ=0.1	δ=0.2	δ=0.4
	ε=0.05	0.358711	0.358041	0.35295	0.33636	0.393142			ε=0.05	0.91242	0.91072	0.89777	0.85557
	ε=0.1	0.358629	0.358155	0.354457	0.339738	0.393142			ε=0.1	0.91221	0.91101	0.9016	0.86416
	ε=0.15	0.35879	0.358526	0.353767	0.340906	0.393142			ε=0.15	0.91262	0.91195	0.89985	0.86713
	ε=0.18	0.358782	0.358557	0.354044	0.342867	0.393142			ε=0.18	0.9126	0.91203	0.90055	0.87212
	ε=0.2	0.358941	0.358774	0.354511	0.343547	0.393142			ε=0.2	0.91301	0.91258	0.90174	0.87385
	ε=0.3	0.359167	0.359011	0.355589	0.346797	0.393142			ε=0.3	0.91358	0.91319	0.90448	0.88212
	ε=0.05	collection efficiency							ε=0.15	collection efficiency							ε=0.3	collection efficiency
	dp (μm)	δ=0.05	δ=0.1	δ=0.2	δ=0.4	circular fiber			dp (μm)	δ=0.05	δ=0.1	δ=0.2	δ=0.4	circular fiber			dp (μm)	δ=0.05	δ=0.1	δ=0.2	δ=0.4	circular fiber
	0.1	0.02487	0.02723	0.03463	0.03875	0.02951			0.1	0.02457	0.0230033	0.03474	0.0378467	0.02951			0.1	0.02501	0.02339	0.03338	0.03889	0.02951
	0.11846	0.0214	0.024	0.03	0.0332	0.025			0.11846	0.02095	0.02	0.03	0.0322	0.025			0.11846	0.0215	0.0201	0.0298	0.0338	0.025
	0.14033	0.01847	0.02132	0.0261	0.02889	0.02215			0.14033	0.018025	0.017685	0.02653	0.02808	0.02215			0.14033	0.01868	0.01733	0.02669	0.02942	0.02215
	0.16624	0.016	0.0193	0.023	0.025	0.019			0.16624	0.0161	0.0155	0.0233	0.024	0.019			0.16624	0.016	0.015	0.0234	0.0253	0.019
	0.19693	0.01415	0.01759	0.02002	0.02206	0.01691			0.19693	0.014495	0.013885	0.02053	0.020835	0.01691			0.19693	0.01409	0.01315	0.02065	0.02196	0.01691
	0.23328	0.0128	0.016	0.0178	0.0203	0.015			0.23328	0.0128	0.013	0.0182	0.018	0.015			0.23328	0.0126	0.0119	0.0188	0.0197	0.015
	0.27635	0.0115	0.0147	0.0161	0.0189	0.0133			0.27635	0.01165	0.0123	0.0164	0.0165	0.0133			0.27635	0.0113	0.011	0.0172	0.018	0.0133
	0.3	0.011	0.0141	0.01554	0.01841	0.01277			0.3	0.0112	0.012095	0.015765	0.016	0.01277			0.3	0.01078	0.01071	0.01654	0.01734	0.01277
	0.32736	0.0106	0.0136	0.0151	0.018	0.0122			0.32736	0.0107	0.0118	0.0152	0.0158	0.0122			0.32736	0.0103	0.0105	0.0159	0.0168	0.0122
	0.3878	0.0103	0.01298	0.01466	0.0175	0.0116			0.3878	0.0101	0.011525	0.01464	0.0157	0.0116			0.3878	0.00965	0.01023	0.01511	0.01617	0.0116
	0.45939	0.0104	0.0132	0.0151	0.0178	0.0112			0.45939	0.0101	0.0117	0.0148	0.0165	0.0112			0.45939	0.00957	0.01025	0.015	0.0164	0.0112
	0.5	0.01071	0.0135	0.01567	0.01844	0.01126			0.5	0.0104	0.012	0.015	0.017	0.01126			0.5	0.00975	0.01054	0.0152	0.01684	0.01126
	0.5442	0.0112	0.0139	0.01629	0.01939	0.01118			0.5442	0.010724	0.012254	0.015478	0.017638	0.01118			0.5442	0.01009	0.01092	0.01544	0.0175	0.01118
	0.64466	0.01211	0.0156	0.01827	0.02165	0.01203			0.64466	0.011742	0.013566	0.016863	0.01944	0.01203			0.64466	0.0109	0.01222	0.0163	0.01918	0.01203
	0.76368	0.01361	0.01782	0.02168	0.025	0.01382			0.76368	0.013476	0.015663	0.0195	0.0232035	0.01382			0.76368	0.0124	0.0142	0.0185	0.022	0.01382
	0.90466	0.01602	0.0206	0.02587	0.02975	0.01603			0.90466	0.015891	0.018048	0.0233565	0.027099	0.01603			0.90466	0.01504	0.01693	0.02185	0.02601	0.01603
	1	0.01817	0.02252	0.02906	0.03337	0.01703			1	0.01803	0.020478	0.026247	0.029784	0.01703			1	0.01715	0.01886	0.02474	0.029	0.01703
	1.07167	0.01988	0.02473	0.03182	0.03686	0.01869			1.07167	0.019758	0.022542	0.028803	0.033702	0.01869			1.07167	0.01883	0.02029	0.02686	0.03189	0.01869
	1.26951	0.02632	0.03154	0.0411	0.0473	0.02454			1.26951	0.026058	0.028764	0.037812	0.042306	0.02454			1.26951	0.0247	0.02659	0.03433	0.04012	0.02454
	1.50388	0.03671	0.04214	0.0574	0.06426	0.03196			1.50388	0.03615	0.03945	0.05097	0.057636	0.03196			1.50388	0.03471	0.03655	0.04594	0.0538	0.03196
	1.78151	0.05384	0.05978	0.08195	0.0889	0.04607			1.78151	0.052842	0.05595	0.073128	0.0804	0.04607			1.78151	0.05113	0.05333	0.06559	0.0746	0.04607
	2	0.07147	0.07713	0.10727	0.11357	0.06103			2	0.0708667	0.0736667	0.0928	0.102633	0.06103			2	0.0686	0.07073	0.0849	0.0953	0.06103
	2.1104	0.08267	0.08733	0.1175	0.1285	0.07087			2.1104	0.0813	0.0844667	0.103867	0.1163	0.07087			2.1104	0.07817	0.08157	0.09527	0.10733	0.07087
	2.5	0.13083	0.13713	0.16733	0.18963	0.1149			2.5	0.1295	0.1334	0.1533	0.173033	0.1149			2.5	0.1274	0.12983	0.14373	0.16187	0.1149
	ε=0.05	collection efficiency enhancement factor (%)							ε=0.3	collection efficiency enhancement factor (%)
	dp (μm)	δ=0.05	δ=0.1	δ=0.2	δ=0.4				dp (μm)	δ=0.05	δ=0.1	δ=0.2	δ=0.4
	0.1	-15.7235	-7.72619	17.35	31.3114				0.1	-15.2491	-20.7387	13.1142	31.7858
	0.11846	-14.4	-4	20	32.8				0.11846	-14	-19.6	19.2	35.2
	0.14033	-16.614	-3.74718	17.833	30.4289				0.14033	-15.6659	-21.7607	20.4966	32.8217
	0.16624	-15.7895	1.57895	21.0526	31.5789				0.16624	-15.7895	-21.0526	23.1579	33.1579
	0.19693	-16.3217	4.02129	18.3915	30.4553				0.19693	-16.6765	-22.2354	22.1171	29.864
	0.23328	-14.6667	6.66667	18.6667	35.3333				0.23328	-16	-20.6667	25.3333	31.3333
	0.27635	-13.5338	10.5263	21.0526	42.1053				0.27635	-15.0376	-17.2932	29.3233	35.3383
	0.3	-13.8606	10.415	21.6915	44.166				0.3	-15.5834	-16.1316	29.5223	35.787
	0.32736	-13.1148	11.4754	23.7705	47.541				0.32736	-15.5738	-13.9344	30.3279	37.7049
	0.3878	-11.2069	11.8965	26.3793	50.8621				0.3878	-16.8103	-11.8103	30.2586	39.3965
	0.45939	-7.14286	17.8571	34.8214	58.9286				0.45939	-14.5536	-8.48214	33.9286	46.4286
	0.5	-4.88455	19.8934	39.1652	63.7655				0.5	-13.4103	-6.39432	34.9911	49.556
	0.5442	0.17889	24.3292	45.7066	73.4347				0.5442	-9.74955	-2.32558	38.1038	56.5295
	0.64466	0.665	29.6758	51.8703	79.9668				0.64466	-9.39318	1.57938	35.4946	59.4348
	0.76368	-1.51954	28.9436	56.8741	80.8972				0.76368	-10.275	2.74964	33.864	59.1896
	0.90466	-0.06238	28.509	61.3849	85.5895				0.90466	-6.17592	5.61447	36.3069	62.2583
	1	6.69407	32.2372	70.6401	95.9483				1	0.70464	10.7457	45.273	70.2877
	1.07167	6.36704	32.3167	70.2515	97.2178				1.07167	0.74906	8.56073	43.7132	70.626
	1.26951	7.25346	28.5249	67.4817	92.7465				1.26951	0.652	8.35371	39.8941	63.4882
	1.50388	14.8623	31.8523	79.5995	101.064				1.50388	8.60451	14.3617	43.7422	68.3354
	1.78151	16.8656	29.7591	77.8815	92.9672				1.78151	10.9833	15.7586	42.3703	61.9275
	2	17.1063	26.3805	75.766	86.0888				2	12.4037	15.8938	39.1119	56.1527
	2.1104	16.6502	23.2256	65.7965	81.3179				2.1104	10.3005	15.0981	34.4292	51.4463
	2.5	13.8642	19.3473	45.631	65.0392				2.5	10.879	12.9939	25.0914	40.879
	ε=0.05	quality factor							ε=0.15	quality factor							ε=0.3	quality factor
	dp (μm)	δ=0.05	δ=0.1	δ=0.2	δ=0.4	circular fiber			dp (μm)	δ=0.05	δ=0.1	δ=0.2	δ=0.4	circular fiber			dp (μm)	δ=0.05	δ=0.1	δ=0.2	δ=0.4	circular fiber
	0.1	0.0702	0.07712	0.09985	0.11751	0.0761918			0.1	0.0693356	0.0649104	0.0999464	0.113173	0.0761918			0.1	0.0705331	0.0659252	0.0954749	0.114394	0.0761918
	0.5	0.03001	0.03796	0.04476	0.05532	0.0288035			0.5	0.0291381	0.0336728	0.042722	0.0502959	0.0288035			0.5	0.0272793	0.0295048	0.0430742	0.0489819	0.0288035
	1	0.05113	0.06362	0.08357	0.10091	0.0437012			1	0.0507108	0.0577102	0.0751839	0.0886947	0.0437012			1	0.0481749	0.0530377	0.0704613	0.0848588	0.0437012
	2.5	0.3909	0.41195	0.51883	0.62513	0.31046			2.5	0.386543	0.399351	0.470391	0.557312	0.31046			2.5	0.379428	0.387371	0.436384	0.509168	0.31046
